# Supplementary material for: Significance of the p38MAPK-CRP2 axis in myofibroblastic phenotypic transition
Source: Cell Struct Funct. 2023 Oct 27;48(2):199–210. doi: 10.1247/csf.23060 (PMC11496777; doi:10.1247/csf.23060)
Supplement: Supplementary file 1 — Supplementary Figures [file csf_48_23060_1.zip]

Archive with 1 entries (1 files):
- 48_23060_1.docx
